# Supplementary material for: Antitumor Activities of Chimeric Anti-EphA2 Antibodies in Xenograft Models of Breast, Pancreatic, and Colorectal Cancers
Source: Int J Mol Sci. 2026 Apr 2;27(7):3221. doi: 10.3390/ijms27073221 (PMC13072770; doi:10.3390/ijms27073221)
Supplement: Supplementary file 1 [file ijms-27-03221-s001.zip]

Archive with 1 entries (1 files):
- ijms-4165400-supplementary.pdf
